# Supplementary material for: A New Graphical Method for Displaying Two-Dimensional Echocardiography Results in Dogs: Comprehensive Analysis of Results of Diagnostic Imaging Organized in a BOX (CARDIOBOX)
Source: Vet Sci. 2025 Jan 9;12(1):34. doi: 10.3390/vetsci12010034 (PMC11769013; doi:10.3390/vetsci12010034)
Supplement: Supplementary file 1 [file vetsci-12-00034-s001.zip]

Archive with 4 entries (4 files):
- Figure S1-jotform english.pdf
- Figure S4-CARDIOBOX REPORT.pdf
- Table S2-cardiobox table 2-17kg.pdf
- Table S3-cardiobox table 20-50kg.pdf
